# Supplementary material for: A comprehensive risk score for effective risk stratification and screening of nasopharyngeal carcinoma
Source: Nat Commun. 2021 Aug 31;12:5189. doi: 10.1038/s41467-021-25402-z (PMC8408241; doi:10.1038/s41467-021-25402-z)
Supplement: Supplementary file 4 — Source data [file 41467_2021_25402_MOESM4_ESM.xlsx]

## Sheet: Figure 2b
Source data for Figure 2b
	CRS percentile	Case No.	percentage
NPC cases	0-20%	21	4.91803
NPC cases	20-40%	35	8.19672
NPC cases	40-60%	55	12.8806
NPC cases	60-80%	107	25.0585
NPC cases	80-100%	209	48.9461

## Sheet: Figure S1
Source data for Figure S1a
		Cases					Controls
		Detectable		Missing			Detectable		Missing
Age	< 28	19	0.0239899	12	0.0195122		21	0.0179795	17	0.0250737
	28-59	637	0.804293	516	0.839024		902	0.77226	545	0.803835
	> 59	136	0.171717	87	0.141463		245	0.20976	116	0.171091
Salted fish	yearly or less	595	0.751263	418	0.679675		870	0.744863	494	0.728614
	monthly	144	0.181818	136	0.221138		235	0.201199	145	0.213864
	weekly or more	53	0.0669192	61	0.099187		63	0.0539384	39	0.0575221
Family history	No	706	0.891414	542	0.881301		1134	0.97089	657	0.969027
	Yes	86	0.108586	73	0.118699		34	0.0291096	21	0.0309735
Education	Illiterate or primary school	333	0.420455	244	0.396748		409	0.350171	237	0.349558
	middle school	308	0.388889	255	0.414634		486	0.416096	264	0.389381
	high school	122	0.15404	89	0.144715		222	0.190068	133	0.196165
	college or higher	29	0.0366162	27	0.0439024		51	0.0436644	44	0.0648968
Source data for Figure S1b
All participants
		Cases					Controls
		Detectable		Missing			Detectable		Missing
Sex	men	603	0.761364	435	0.707317		908	0.777397	457	0.674041
	women	189	0.238636	180	0.292683		260	0.222603	221	0.325959
Men
		Cases					Controls
		Detectable		Missing			Detectable		Missing
Smoking	never	125	0.207297	115	0.264368		226	0.248899	166	0.363239
	former	55	0.0912106	43	0.0988506		65	0.0715859	51	0.111597
	current	423	0.701493	277	0.636782		617	0.679515	240	0.525164
Non-smoker
		Cases					Controls
		Detectable		Missing			Detectable		Missing
Sex	men	180	0.493151	158	0.470238		291	0.534926	217	0.501155
	women	185	0.506849	178	0.529762		253	0.465074	216	0.498845

## Sheet: Figure S3a
Source data for Figure S3a
Training dataset					Validation dataset
SampleID	case_control	CRS Score			SampleID	case_control	CRS Score
ca0061	case	4.32712			GP0005	control	5.38808
ca0066	case	4.30272			GP0006	control	1.40349
ca0077	case	3.63922			GP0015	case	4.32712
ca0084	case	3.5152			GP0017	control	3.86203
ca0127	case	5.1258			GP0029	control	2.02201
ca0155	case	3.88643			GP0040	control	4.32712
ca0158	case	3.17213			GP0047	control	1.34571
ca0174	case	1.27699			GP0048	control	0.905025
ca0179	case	5.82877			GP0054	case	4.30272
ca0180	case	2.68339			GP0057	control	1.34571
ca0198	case	3.58393			GP0058	case	3.86278
ca0200	case	4.32712			GP0061	control	2.70779
ca0227	case	4.04826			GP0079	control	2.30087
ca0234	case	5.36444			GP0080	control	0.464335
ca0236	case	3.39769			GP0081	control	4.02386
ca0392	case	4.41933			GP0091	case	3.86278
ca0398	case	1.81005			GP0103	control	3.42209
ca0406	case	3.86278			GP0133	control	3.45586
ca0411	case	3.88643			GP0134	control	4.32712
ca0414	case	4.04826			GP0151	control	1.04246
ca0416	case	4.04826			GP0155	control	2.40453
ca0417	case	3.42209			GP0161	case	2.95776
ca0433	case	4.30272			GP0166	case	2.30087
ca0441	case	4.30272			GP0169	control	0.880623
ca0448	case	4.32712			GP0173	control	1.34571
ca0451	case	3.16688			GP0174	control	2.70703
ca0457	case	3.86278			GP0182	case	4.30272
ca0460	case	3.86278			GP0192	case	4.92375
ca0466	case	6.12042			GP0208	control	3.14772
ca0482	case	4.02386			GP0217	control	0.856978
ca0491	case	3.42209			GP0225	control	3.58393
ca0492	case	4.32712			GP0233	control	2.73144
ca0495	case	5.89339			GP0236	control	0.64543
ca0500	case	4.30272			GP0237	case	4.32712
ca0515	case	4.09117			GP0238	control	0.886423
ca0518	case	5.25561			GP0239	case	4.32712
ca0523	case	4.04826			GP0250	case	3.177
ca0529	case	4.04826			GP0256	control	1.80277
ca0535	case	4.32712			GP0268	control	2.70779
ca0539	case	4.32712			GP0269	control	3.86203
ca0541	case	4.59437			GP0270	control	1.06686
ca0546	case	3.39769			GP0274	control	2.30087
ca0550	case	4.32712			GP0282	control	5.85318
ca0560	case	4.04826			GP0311	control	1.32131
ca0561	case	4.30272			GP0324	case	3.88643
ca0563	case	3.42209			GP0330	control	0.20474
ca0565	case	4.32712			GP0331	control	0.905025
ca0566	case	3.33611			GP0339	control	1.36936
ca0578	case	1.81005			GP0344	case	3.86278
ca0613	case	3.42209			GP0347	control	4.04826
ca0616	case	4.02386			GP0348	control	3.88643
ca0634	case	4.30272			GP0353	case	3.62683
ca0641	case	3.42209			GP0361	case	2.30087
ca0646	case	3.86278			GP0363	control	2.24345
ca0678	case	2.72181			GP0373	control	0.669075
ca0768	case	3.58317			GP0384	control	0.905025
ca0793	case	4.32712			GP0407	control	0.880623
ca0794	case	3.39769			GP0408	control	4.32712
ca0798	case	0.64543			GP0425	control	4.32712
ca0808	case	2.97504			GP0432	control	0.931506
ca0811	case	3.86278			GP0433	case	4.32712
ca0825	case	4.13003			GP0437	case	4.32712
ca0828	case	4.32712			GP0460	case	1.78565
ca0883	case	5.54992			GP0465	case	4.30272
ca0884	case	3.62683			GP0469	case	3.86203
ca0910	case	3.41497			GP0474	case	3.1034
ca0921	case	5.57432			GP0475	control	3.86278
ca0971	case	3.39769			GP0483	case	3.86278
ca0978	case	3.1034			GP0496	case	1.83653
ca0982	case	3.86278			GP0507	case	2.2671
ca0986	case	5.08558			GP0512	case	3.17213
ca0991	case	4.32712			GP0515	case	4.32712
ca0994	case	3.39845			GP0520	control	2.95776
ca1009	case	3.88643			GP0531	case	3.86278
ca1012	case	4.32712			GP0533	control	2.86887
ca1023	case	3.86278			GP0534	case	3.88643
ca1038	case	3.42209			GP0539	case	4.32712
ca1046	case	4.32712			GP0540	case	3.62683
ca1055	case	3.86203			GP0568	case	4.32712
ca1061	case	1.38593			GP0571	case	4.67378
ca1068	case	3.83838			GP0580	control	3.86278
ca1071	case	3.60757			GP0586	control	3.58393
ca1073	case	3.86278			GP0590	control	4.32712
ca1075	case	5.38884			GP0591	control	1.34571
ca1098	case	4.32712			GP0603	case	2.03115
ca1114	case	3.8177			GP0609	control	2.27646
ca1117	case	3.86278			GP0624	control	2.27646
ca1118	case	2.42893			GP0631	control	1.81213
ca1123	case	4.32712			GP0636	control	1.86018
ca1159	case	3.86278			GP0652	control	2.0529
ca1166	case	4.04826			GP0654	control	1.83653
ca1174	case	4.02386			GP0656	control	4.32712
ca1179	case	4.56996			GP0657	control	2.30087
ca1199	case	3.17213			GP0659	control	4.25839
ca1204	case	3.83838			GP0665	control	1.82641
ca1223	case	4.30272			GP0671	control	3.58393
ca1238	case	5.38884			GP0672	control	1.37144
ca1243	case	4.32712			GP0676	control	4.04826
ca1304	case	3.86278			GP0688	control	4.32712
ca1317	case	3.39769			GP0701	control	1.39584
ca1332	case	3.42209			GP0704	control	3.86278
ca1343	case	2.19298			GP0708	control	1.0661
ca1366	case	4.59437			GP0733	control	4.32712
ca1381	case	3.58393			GP0736	case	4.32712
ca1388	case	4.32712			GP0738	case	4.18296
ca1407	case	3.83838			GP0751	case	4.32712
ca1465	case	4.32712			GP0756	case	3.39845
ca1469	case	3.65048			GP0778	case	3.83838
ca1477	case	3.86203			GP0801	control	2.30087
ca1479	case	3.42209			GP0806	control	3.86278
ca1489	case	4.32712			GP0809	control	0.626169
ca1500	case	4.09117			GP0811	control	1.78565
ca1501	case	3.83838			GP0815	control	3.88643
ca1502	case	3.46231			GP0819	control	1.53119
ca1520	case	3.83838			GP0821	control	4.30272
ca1523	case	3.86278			GP0844	control	1.32711
co0003	control	1.06686			GP0850	control	1.34571
co0006	control	1.34571			GP0867	control	2.30087
co0021	control	3.37405			GP0871	control	2.27646
co0022	control	3.58393			GP0886	control	1.78565
co0025	control	1.32131			GP0905	control	1.99761
co0032	control	2.2671			GP0921	control	1.34496
co0066	control	2.89327			GP0922	control	1.81005
co0074	control	4.02386			GP0926	control	1.81005
co0080	control	1.90039			WZ0008	control	4.25839
co0106	control	4.32712			WZ0010	control	1.34571
co0110	control	1.83653			WZ0011	control	4.32712
co0115	control	2.70779			WZ0012	control	1.60058
co0121	control	1.86018			WZ0019	case	1.32131
co0142	control	3.8177			WZ0024	control	1.34571
co0181	control	3.42209			WZ0029	control	3.14324
co0191	control	3.66494			WZ0034	control	1.83653
co0224	control	1.34571			WZ0036	case	4.32712
co0234	control	3.76758			WZ0039	case	3.88643
co0246	control	2.45258			WZ0041	case	3.86278
co0247	control	0.905025			WZ0042	case	4.32712
co0261	control	2.73144			WZ0055	case	2.9814
co0267	control	2.72181			WZ0065	case	4.32712
co0268	control	5.38884			WZ0066	case	4.09117
co0283	control	2.68339			WZ0067	control	2.42893
co0288	control	2.73144			WZ0083	case	4.30272
co0312	control	3.86203			WZ0094	case	5.82877
co0314	control	1.81005			WZ0106	case	4.32712
co0337	control	2.49549			WZ0114	case	0.880623
co0344	control	2.68131			WZ0118	case	4.55536
co0348	control	1.41949			WZ0120	control	1.81213
co0350	control	4.32712			WZ0121	control	3.86278
co0355	control	1.82407			WZ0136	case	4.32712
co0370	control	2.27646			WZ0138	case	4.13003
co0374	control	4.32712			WZ0144	control	1.37144
co0379	control	1.3722			WZ0150	case	4.30272
co0386	control	4.32712			WZ0153	control	4.04826
co0401	control	5.57432			WZ0154	case	3.83838
co0403	control	0.626169			WZ0156	control	4.30272
co0412	control	3.86203			WZ0167	case	3.86278
co0419	control	3.83838			WZ0168	control	1.27699
co0431	control	1.37144			WZ0169	control	3.42209
co0433	control	2.47184			WZ0174	control	1.81005
co0441	control	4.20496			WZ0200	case	5.82877
co0451	control	4.32712			WZ0223	control	1.13341
co0459	control	3.42209			WZ0235	case	4.32712
co0465	control	2.93618			WZ0237	case	4.32712
co0489	control	1.81005			WZ0238	control	3.22636
co0495	control	-0.0244019			WZ0243	control	2.27198
co0517	control	2.86887			WZ0247	case	3.42209
co0611	control	0.856978			WZ0262	control	1.34571
co0614	control	4.30272			WZ0265	case	3.17213
co0616	control	4.09117			WZ0277	case	1.81005
co0624	control	3.58393			WZ0293	case	4.04826
co0634	control	3.18345			WZ0312	case	4.30272
co0654	control	3.14324			WZ0313	case	4.30272
co0655	control	4.32712			WZ0318	control	2.02201
co0665	control	1.75944			WZ0323	control	1.34496
co0666	control	3.86278			WZ0324	case	1.81005
co0668	control	3.42209			WZ0325	control	0.626169
co0669	control	3.39769			WZ0326	control	2.21905
co0681	control	0.490816			WZ0333	case	3.86278
co0691	control	1.53327			WZ0334	case	3.42209
co0693	control	2.70779			WZ0340	control	0.669075
co0708	control	4.04826			WZ0341	control	2.70703
co0712	control	3.58393			WZ0346	control	2.24345
co0717	control	4.32712			WZ0351	case	3.86278
co0722	control	4.04826			WZ0355	control	1.32131
co0723	control	2.68339			WZ0364	case	4.94815
co0727	control	1.81213			WZ0381	control	2.30087
co0735	control	6.12042			WZ0385	control	2.70703
co0744	control	5.54992			WZ0394	control	2.63906
co0756	control	2.29075			WZ0400	control	2.00751
co0768	control	3.62414			WZ0404	control	4.32712
co0770	control	1.81213			WZ0413	case	5.61723
co0775	control	1.62932			WZ0417	control	4.56996
co0776	control	3.83838			WZ0419	control	1.0905
co0778	control	3.58393			WZ0422	control	2.19298
co0791	control	2.95776			WZ0433	control	3.18614
co0795	control	2.51707			WZ0449	control	2.30087
co0797	control	2.2671			WZ0454	control	4.10563
co0926	control	1.82641			WZ0468	control	1.36936
co0928	control	3.86278			WZ0471	control	3.42209
co0940	control	3.88643			WZ0478	case	4.32712
co0944	control	3.11959			WZ0485	case	4.25839
co0945	control	3.42209			WZ0492	case	5.38884
co0951	control	1.86018			WZ0493	control	2.30087
co0974	control	1.86018			WZ0494	case	5.38884
co0977	control	3.79406			WZ0533	control	1.81005
co0981	control	2.70779			WZ0538	control	1.53119
co0990	control	3.11884			WZ0539	control	2.21622
co0991	control	4.15368			WZ0543	case	2.2671
co0993	control	4.32712			WZ0559	case	3.17213
co0994	control	3.68934			WZ0560	case	3.58393
co0996	control	1.0905			WZ0565	case	3.39769
co1004	control	4.32712			WZ0566	control	3.88643
co1027	control	1.10977			WZ0567	control	1.37144
co1043	control	4.30272			WZ0570	control	1.36936
co1047	control	4.09117			WZ0576	control	1.81005
co1049	control	1.36936			WZ0577	control	1.06686
co1069	control	1.74132			WZ0582	control	3.62683
co1074	control	4.32712			WZ0584	case	4.30272
co1078	control	5.57432			WZ0586	control	4.32712
co1086	control	1.32131			WZ0590	case	1.34571
co1092	control	0.945239			WZ0595	control	2.68595
co1121	control	3.86278			WZ0604	case	0.880623
co1177	control	0.65265			WZ0607	case	3.18614
co1205	control	3.86278			WZ0614	control	1.7678
co1208	control	4.32712			WZ0620	case	5.85318
co1308	control	2.27646			WZ0622	case	1.86018
co1313	control	2.40453			WZ0639	control	1.81005
co1321	control	0.669075			WZ0642	case	1.53119
co1337	control	1.0661			WZ0643	case	3.39845
co1346	control	2.2671			WZ0651	control	4.25839
co1373	control	4.32712			WZ0652	control	1.36936
co1379	control	0.669075			WZ0656	control	2.70779
co1385	control	3.903			WZ0657	control	1.61296
co1392	control	4.32712			WZ0658	control	0.880623
co1400	control	3.97954			WZ0666	case	2.2671
co1403	control	0.830909			WZ0671	control	1.10977
co1409	control	0.161078			WZ0685	control	3.14772
co1410	control	3.58393			WZ0686	control	0.669075
co1412	control	4.25839			WZ0687	control	3.14772
co1419	control	3.83838			WZ0693	control	1.29524
co1429	control	3.37405			WZ0694	control	3.33611
co1430	control	2.2671			WZ0695	control	2.70703
co1436	control	1.82641			WZ0704	case	4.59437
co1461	control	4.09117			WZ0707	case	3.17213
co1462	control	1.39508			WZ0728	control	3.83838
co1486	control	2.2671			WZ0729	control	4.30272
co1494	control	2.93618			WZ0734	control	2.30087
co1505	control	0.18548			WZ0757	control	4.30272
co1528	control	1.9646			WZ0758	case	4.30272
co1541	control	3.42209			WZ0762	case	5.54992
co1551	control	2.21697			WZ0770	control	-0.0244019
co1554	control	3.83838			WZ0785	case	4.04826
co1558	control	1.32131			WZ0791	case	4.32712
ca0058	case	3.49361			WZ0794	case	3.86278
ca0068	case	4.61018			WZ0801	case	3.83838
ca0069	case	2.75991			WZ0812	control	0.931506
ca0070	case	4.09027			WZ0813	case	1.60058
ca0074	case	2.77165			WZ0814	control	3.59974
ca0075	case	1.63661			WZ0829	control	3.14772
ca0076	case	5.89339			WZ0834	control	1.36936
ca0078	case	3.8786			WZ0839	control	0.602524
ca0081	case	0.830909			WZ0845	control	1.32131
ca0082	case	2.4717			WZ0871	control	1.37144
ca0083	case	3.18614			WZ0872	control	0.880623
ca0085	case	5.59013			WZ0893	control	1.9402
ca0086	case	4.01975			WZ0911	control	1.10977
ca0087	case	3.58317			WZ0918	control	0.836297
ca0089	case	4.34293			WZ0928	control	1.62423
ca0094	case	2.2332			GP0002	control	2.31668
ca0096	case	5.59013			GP0003	control	4.32712
ca0099	case	1.32131			GP0008	control	0.456502
ca0125	case	4.14584			GP0009	control	0.830011
ca0161	case	3.86278			GP0010	control	2.97357
ca0168	case	4.09117			GP0011	control	3.84273
ca0169	case	4.36733			GP0012	case	1.85026
ca0170	case	5.67203			GP0016	control	1.85026
ca0175	case	4.34293			GP0018	case	4.34293
ca0182	case	4.34293			GP0021	control	2.47184
ca0183	case	4.30272			GP0023	control	2.02846
ca0184	case	3.14772			GP0024	control	3.69069
ca0185	case	3.21234			GP0027	control	1.85234
ca0186	case	2.28291			GP0031	control	4.34293
ca0187	case	4.34293			GP0033	control	2.97357
ca0188	case	4.09117			GP0035	control	3.46231
ca0191	case	4.06408			GP0043	control	4.39863
ca0193	case	3.8786			GP0045	control	1.60703
ca0194	case	5.4283			GP0046	control	3.43791
ca0195	case	3.18794			GP0050	case	2.70008
ca0196	case	4.55536			GP0052	control	3.903
ca0223	case	3.72956			GP0055	control	4.32712
ca0225	case	4.08848			GP0056	case	3.39845
ca0229	case	3.78777			GP0059	case	4.34293
ca0233	case	4.36733			GP0062	control	3.15981
ca0237	case	5.14944			GP0063	control	1.7678
ca0238	case	4.08848			GP0066	control	3.01525
ca0376	case	3.1625			GP0067	control	1.37144
ca0380	case	3.90224			GP0071	control	3.37405
ca0382	case	3.42209			GP0072	case	3.65034
ca0384	case	1.57141			GP0074	control	1.38814
ca0385	case	4.08848			GP0075	case	0.70929
ca0389	case	4.06408			GP0076	control	2.748
ca0393	case	4.13138			GP0078	control	3.58393
ca0396	case	4.63458			GP0085	case	4.02386
ca0399	case	3.55953			GP0086	control	1.86783
ca0407	case	2.92386			GP0087	case	1.14998
ca0409	case	3.15905			GP0092	control	-0.0244019
ca0410	case	3.43791			GP0093	control	4.36733
ca0418	case	4.13138			GP0094	control	1.60058
ca0419	case	4.14584			GP0095	control	0.945239
ca0421	case	5.89339			GP0104	control	1.82586
ca0424	case	4.13138			GP0105	control	1.87675
ca0427	case	2.33861			GP0107	control	1.32131
ca0430	case	4.63458			GP0108	control	1.13341
ca0431	case	5.59013			GP0109	case	2.70779
ca0432	case	3.64129			GP0113	control	1.41241
ca0435	case	3.62594			GP0114	control	2.46915
ca0442	case	4.17025			GP0116	case	4.55536
ca0443	case	2.5357			GP0119	control	2.11959
ca0444	case	4.36733			GP0123	control	3.83838
ca0446	case	5.1258			GP0124	control	0.921594
ca0453	case	3.46231			GP0127	control	4.34293
ca0455	case	3.8786			GP0128	control	1.85026
ca0462	case	2.99797			GP0131	control	1.41241
ca0463	case	4.30272			GP0135	case	3.43866
ca0464	case	2.55016			GP0137	case	4.34293
ca0468	case	5.85318			GP0138	control	3.8119
ca0470	case	3.8786			GP0139	control	1.74132
ca0475	case	3.02162			GP0140	control	3.21234
ca0476	case	4.63458			GP0141	control	0.880623
ca0486	case	4.36733			GP0142	control	3.903
ca0488	case	3.8786			GP0144	control	3.41426
ca0494	case	5.4527			GP0146	control	1.14998
ca0497	case	5.17384			GP0147	case	3.86278
ca0498	case	5.80256			GP0150	control	2.30087
ca0504	case	4.25211			GP0152	control	3.66705
ca0506	case	4.61018			GP0153	control	3.15905
ca0510	case	3.62414			GP0159	case	1.41241
ca0513	case	4.32712			GP0160	control	3.92664
ca0516	case	4.34293			GP0162	control	2.30731
ca0520	case	4.61018			GP0163	control	1.40957
ca0521	case	5.86899			GP0164	case	5.84547
ca0524	case	5.59013			GP0165	control	3.41426
ca0525	case	3.13541			GP0168	control	2.46915
ca0527	case	4.14584			GP0170	control	0.921594
ca0533	case	4.06408			GP0171	control	2.28291
ca0536	case	3.78777			GP0172	case	4.13138
ca0538	case	4.36733			GP0177	control	2.93348
ca0540	case	4.34293			GP0179	control	1.37144
ca0542	case	2.68339			GP0180	control	1.38801
ca0545	case	3.903			GP0181	control	1.36936
ca0548	case	4.08848			GP0186	control	1.32131
ca0549	case	2.48317			GP0189	control	1.40957
ca0555	case	3.41184			GP0191	control	2.25927
ca0557	case	2.7236			GP0193	case	4.30272
ca0558	case	1.57141			GP0195	control	1.61431
ca0564	case	4.06663			GP0197	control	1.38593
ca0575	case	4.19389			GP0203	case	5.82877
ca0577	case	3.18345			GP0206	control	1.36936
ca0582	case	4.27651			GP0207	control	1.06894
ca0583	case	3.58161			GP0209	control	0.748152
ca0587	case	3.18794			GP0210	control	3.18345
ca0593	case	3.43791			GP0211	control	0.88138
ca0601	case	5.89339			GP0219	case	3.17213
ca0606	case	3.70515			GP0220	control	1.54701
ca0608	case	3.66705			GP0221	control	3.10016
ca0615	case	3.8786			GP0226	control	1.10977
ca0618	case	4.98761			GP0229	control	3.78777
ca0625	case	4.17025			GP0230	case	2.77165
ca0628	case	3.85253			GP0232	control	1.1572
ca0629	case	3.15905			GP0234	control	2.748
ca0630	case	4.09103			GP0241	control	2.30731
ca0631	case	4.34293			GP0242	case	1.40957
ca0635	case	4.09027			GP0244	control	2.46915
ca0636	case	4.13138			GP0245	control	0.970964
ca0637	case	2.01389			GP0246	control	3.46231
ca0639	case	4.34293			GP0247	case	4.36733
ca0643	case	1.82586			GP0248	case	4.34293
ca0645	case	4.34293			GP0251	case	4.29861
ca0649	case	3.43791			GP0252	case	3.92664
ca0654	case	4.13138			GP0255	control	3.86203
ca0656	case	4.32712			GP0258	control	1.78565
ca0658	case	4.61018			GP0260	control	3.20271
ca0660	case	3.43791			GP0263	control	1.90039
ca0665	case	2.07137			GP0266	control	1.81213
ca0675	case	4.36733			GP0267	control	1.82586
ca0677	case	3.41184			GP0271	control	3.03174
ca0688	case	3.8786			GP0273	control	3.18614
ca0689	case	4.55536			GP0277	control	1.10707
ca0754	case	2.40042			GP0278	control	0
ca0755	case	3.35337			GP0280	control	1.85234
ca0757	case	3.15905			GP0281	control	1.87675
ca0759	case	4.09117			GP0283	control	1.6408
ca0761	case	5.86899			GP0284	control	1.61431
ca0762	case	3.66705			GP0285	case	2.7236
ca0764	case	3.39074			GP0286	control	4.09103
ca0765	case	4.25839			GP0287	case	3.46231
ca0782	case	5.65744			GP0291	case	1.14998
ca0792	case	3.8786			GP0292	control	2.11751
ca0805	case	4.36733			GP0295	control	2.97357
ca0806	case	4.06408			GP0296	control	2.748
ca0807	case	3.8177			GP0299	control	2.51205
ca0809	case	6.08142			GP0303	control	4.34293
ca0812	case	2.90908			GP0304	control	2.27646
ca0817	case	3.43791			GP0305	case	0.920837
ca0821	case	2.03782			GP0307	control	0.945239
ca0824	case	4.13138			GP0310	control	3.18794
ca0830	case	1.60703			GP0313	control	3.70515
ca0839	case	3.903			GP0314	case	1.82586
ca0841	case	4.34293			GP0315	control	3.88643
ca0849	case	4.36733			GP0316	control	2.4473
ca0855	case	3.13541			GP0317	control	3.86278
ca0856	case	4.06408			GP0319	case	4.34293
ca0888	case	2.11959			GP0320	case	4.32712
ca0903	case	4.9379			GP0325	control	4.02677
ca0904	case	2.99085			GP0326	case	4.36733
ca0905	case	3.43866			GP0327	control	3.903
ca0906	case	4.36733			GP0328	control	2.30087
ca0907	case	4.34293			GP0329	control	2.03782
ca0908	case	5.65744			GP0332	control	1.38593
ca0915	case	3.92664			GP0333	case	4.36733
ca0917	case	5.42905			GP0335	control	1.20011
ca0919	case	3.1827			GP0336	case	3.8786
ca0953	case	4.53096			GP0337	control	0.97172
ca0954	case	4.14584			GP0340	case	1.43606
ca0955	case	3.66705			GP0343	control	1.38593
ca0964	case	4.34293			GP0346	case	4.30272
ca0965	case	2.93336			GP0349	control	0.856978
ca0966	case	4.02386			GP0354	case	2.34108
ca0967	case	3.43791			GP0355	control	4.10563
ca0968	case	3.8786			GP0356	control	2.01389
ca0969	case	3.90224			GP0357	control	4.04826
ca0970	case	2.31668			GP0362	control	1.38593
ca0974	case	4.96396			GP0365	control	2.70779
ca0990	case	4.06408			GP0366	control	1.85234
ca1004	case	3.42209			GP0367	control	3.64779
ca1005	case	4.61018			GP0368	case	1.43606
ca1008	case	5.42905			GP0369	control	2.46915
ca1011	case	3.8786			GP0370	control	2.31668
ca1014	case	3.903			GP0372	control	3.903
ca1016	case	3.59974			GP0374	control	1.3722
ca1017	case	4.36733			GP0375	control	3.8786
ca1019	case	3.69069			GP0379	control	1.85026
ca1026	case	4.27651			GP0380	control	3.45519
ca1029	case	3.85253			GP0381	control	1.78565
ca1033	case	4.36733			GP0391	case	2.7236
ca1034	case	3.20271			GP0392	control	1.65318
ca1037	case	4.34293			GP0393	control	1.60058
ca1041	case	4.34293			GP0396	case	4.44991
ca1045	case	2.30731			GP0397	control	3.83838
ca1051	case	4.06408			GP0398	case	4.04826
ca1060	case	4.36733			GP0401	case	3.88643
ca1062	case	3.62594			GP0405	control	4.36733
ca1063	case	3.66705			GP0406	control	3.88643
ca1064	case	4.16949			GP0409	case	4.36733
ca1065	case	4.34293			GP0410	control	1.36936
ca1067	case	5.40465			GP0411	case	1.62423
ca1070	case	2.30731			GP0412	control	3.21234
ca1097	case	3.13541			GP0413	control	1.87675
ca1101	case	3.90224			GP0417	case	3.8786
ca1102	case	4.30272			GP0418	control	4.06408
ca1103	case	1.34571			GP0421	control	3.903
ca1104	case	4.55536			GP0422	control	2.30731
ca1109	case	4.30272			GP0423	case	3.62339
ca1112	case	3.903			GP0424	control	0.626169
ca1115	case	1.99605			GP0426	control	3.92664
ca1116	case	3.85253			GP0428	case	3.43866
ca1119	case	5.61708			GP0429	control	2.748
ca1120	case	3.8786			GP0430	control	1.85026
ca1122	case	3.903			GP0431	control	2.74725
ca1124	case	4.53096			GP0439	case	3.86278
ca1125	case	4.19389			GP0442	control	4.13138
ca1128	case	3.97954			GP0443	case	2.10513
ca1130	case	1.36153			GP0444	case	1.81213
ca1133	case	4.09117			GP0446	control	4.55536
ca1134	case	2.90908			GP0447	control	4.09027
ca1135	case	3.19559			GP0449	case	1.85026
ca1137	case	1.81858			GP0451	control	0.897192
ca1138	case	5.61723			GP0452	control	1.81858
ca1139	case	4.61018			GP0453	control	4.36733
ca1140	case	2.69472			GP0454	control	3.21234
ca1144	case	1.49951			GP0455	control	1.81005
ca1146	case	4.30272			GP0457	case	2.97639
ca1148	case	3.8786			GP0458	case	1.15989
ca1149	case	4.13138			GP0459	control	4.34293
ca1152	case	5.86899			GP0464	case	2.30731
ca1153	case	4.25839			GP0480	control	2.34108
ca1154	case	4.30272			GP0482	case	3.86278
ca1156	case	3.38819			GP0485	case	4.30272
ca1157	case	4.56585			GP0486	case	4.36733
ca1161	case	4.34293			GP0487	case	3.42209
ca1162	case	4.12233			GP0491	case	3.92664
ca1163	case	4.34293			GP0492	case	3.64779
ca1164	case	3.5152			GP0494	case	4.34293
ca1173	case	4.32712			GP0497	case	4.36733
ca1176	case	4.39863			GP0499	case	4.02386
ca1177	case	2.97639			GP0500	case	3.83838
ca1180	case	4.61018			GP0504	case	1.17362
ca1181	case	4.36733			GP0511	case	3.21234
ca1185	case	5.89339			GP0513	case	1.61431
ca1186	case	3.8786			GP0516	control	3.18794
ca1187	case	5.82877			GP0517	case	6.08142
ca1188	case	4.08848			GP0518	case	3.8786
ca1190	case	2.00453			GP0529	case	3.43791
ca1193	case	3.40037			GP0532	case	4.36733
ca1195	case	3.39358			GP0542	control	3.78777
ca1198	case	5.21675			GP0545	control	1.41241
ca1200	case	4.30272			GP0547	control	3.14772
ca1203	case	2.69753			GP0548	control	1.54701
ca1208	case	3.903			GP0550	control	4.32712
ca1213	case	5.1502			GP0553	case	2.68827
ca1217	case	5.54992			GP0555	case	4.36733
ca1218	case	4.14597			GP0556	case	4.30272
ca1219	case	3.37405			GP0557	case	3.90224
ca1220	case	4.25839			GP0558	case	3.90224
ca1228	case	1.65318			GP0561	case	3.83427
ca1231	case	4.13138			GP0566	case	1.33546
ca1237	case	4.09103			GP0567	case	3.8786
ca1241	case	4.61018			GP0572	control	2.34108
ca1244	case	4.34293			GP0574	control	1.10707
ca1249	case	3.86203			GP0576	control	1.36153
ca1254	case	3.903			GP0577	control	1.37144
ca1256	case	4.08848			GP0579	control	3.8786
ca1261	case	3.22636			GP0581	case	4.32712
ca1267	case	4.36733			GP0583	case	4.34293
ca1269	case	3.66705			GP0584	control	1.86018
ca1272	case	3.35233			GP0585	control	3.18794
ca1277	case	4.09117			GP0587	control	2.7236
ca1279	case	4.34293			GP0592	control	4.09103
ca1282	case	3.8177			GP0593	control	3.8786
ca1285	case	3.79406			GP0594	control	2.10513
ca1288	case	3.81217			GP0595	control	1.78565
ca1290	case	4.34293			GP0596	control	1.36153
ca1292	case	4.63458			GP0597	case	3.83427
ca1295	case	3.59974			GP0599	case	4.36733
ca1297	case	3.39845			GP0604	case	2.68339
ca1302	case	4.13138			GP0606	case	2.31668
ca1308	case	4.34293			GP0607	case	1.87675
ca1311	case	3.903			GP0610	control	2.30087
ca1313	case	5.40465			GP0612	control	1.29524
ca1316	case	3.92664			GP0613	control	4.32712
ca1318	case	5.40465			GP0614	control	0.666384
ca1320	case	3.69069			GP0617	control	2.30731
ca1322	case	4.36733			GP0619	control	3.66705
ca1325	case	4.13138			GP0621	control	2.06492
ca1327	case	4.34293			GP0622	control	2.31668
ca1333	case	3.86203			GP0623	control	4.13138
ca1334	case	3.903			GP0625	control	1.81005
ca1337	case	4.06408			GP0626	control	2.30087
ca1339	case	4.36733			GP0627	control	4.08848
ca1350	case	5.82877			GP0629	control	1.32131
ca1353	case	3.86278			GP0630	control	3.22636
ca1362	case	3.66705			GP0635	control	2.77165
ca1368	case	3.92664			GP0637	control	0.880623
ca1382	case	3.86278			GP0638	control	1.60044
ca1383	case	5.89339			GP0639	control	4.32712
ca1390	case	2.03782			GP0640	control	2.69472
ca1393	case	3.903			GP0641	control	2.28367
ca1400	case	2.45258			GP0643	control	1.61431
ca1403	case	1.46735			GP0644	control	2.00661
ca1404	case	3.15905			GP0647	control	1.81213
ca1405	case	3.14361			GP0648	control	0.856978
ca1451	case	3.903			GP0650	control	4.34293
ca1454	case	2.02846			GP0651	control	5.82877
ca1456	case	3.90224			GP0653	control	1.85026
ca1457	case	3.43866			GP0660	control	3.64779
ca1458	case	3.41426			GP0663	control	2.70779
ca1459	case	3.43791			GP0667	control	3.41184
ca1461	case	3.21234			GP0673	control	3.903
ca1464	case	3.43791			GP0675	control	1.36153
ca1466	case	3.43791			GP0677	control	0.897192
ca1467	case	5.65744			GP0678	control	3.79406
ca1472	case	4.09117			GP0679	control	4.53096
ca1475	case	3.85508			GP0681	control	4.53096
ca1476	case	3.39769			GP0682	control	1.36153
ca1478	case	1.36936			GP0685	control	2.30087
ca1481	case	4.06408			GP0689	control	1.50679
ca1482	case	4.13138			GP0692	control	1.13625
ca1483	case	4.34293			GP0693	control	0.669075
ca1486	case	0.907104			GP0694	control	3.90224
ca1487	case	3.92664			GP0696	control	1.82586
ca1491	case	3.58393			GP0702	control	2.34108
ca1492	case	3.8786			GP0705	control	4.36733
ca1493	case	5.42905			GP0707	control	0.921594
ca1495	case	4.96396			GP0714	control	1.40229
ca1503	case	3.90224			GP0716	control	1.36153
ca1505	case	2.07137			GP0718	control	0.506629
ca1519	case	4.30272			GP0720	control	0.480148
ca1572	case	5.40465			GP0721	control	3.903
ca1573	case	3.903			GP0722	control	2.74725
ca1576	case	4.32712			GP0724	control	4.13138
ca1577	case	4.34293			GP0726	control	1.32131
ca1578	case	3.62594			GP0729	control	1.83653
ca1579	case	3.18345			GP0730	control	1.80201
ca1581	case	4.14584			GP0731	control	1.3172
ca1587	case	4.08848			GP0732	control	0.920837
ca1590	case	3.21234			GP0742	case	3.43791
ca1594	case	3.59974			GP0743	case	3.59974
ca1602	case	4.45954			GP0745	case	3.62683
ca1612	case	2.27646			GP0746	case	4.36733
ca1616	case	4.09117			GP0748	case	2.73144
ca1619	case	3.87872			GP0749	case	1.09903
ca1622	case	5.1258			GP0752	case	4.09117
co0001	control	0.76204			GP0753	case	4.24966
co0009	control	3.9343			GP0754	case	2.27646
co0010	control	3.85253			GP0755	case	3.79406
co0011	control	2.7236			GP0759	case	3.80252
co0012	control	1.38517			GP0761	case	3.89408
co0013	control	3.15905			GP0762	case	3.903
co0017	control	3.72956			GP0763	case	3.43866
co0018	control	3.39769			GP0764	case	4.20944
co0023	control	1.82628			GP0767	case	4.06408
co0024	control	3.59974			GP0771	case	3.92664
co0026	control	3.86203			GP0777	case	3.66705
co0029	control	2.0521			GP0779	case	4.36733
co0031	control	1.54701			GP0780	case	2.06492
co0033	control	2.14399			GP0781	case	4.13138
co0037	control	0.871124			GP0783	case	4.36733
co0038	control	1.40957			GP0785	case	4.11467
co0040	control	0.666384			GP0788	case	2.748
co0042	control	1.47303			GP0789	case	3.39769
co0044	control	2.25684			GP0790	case	4.36733
co0046	control	3.8786			GP0791	case	4.30272
co0047	control	0.651894			GP0793	case	4.36733
co0048	control	3.903			GP0797	case	4.09117
co0051	control	1.83653			GP0798	case	4.29861
co0055	control	1.38517			GP0802	control	3.903
co0056	control	2.28291			GP0804	control	3.92664
co0060	control	1.65318			GP0805	control	3.83838
co0062	control	3.92664			GP0808	control	2.7236
co0067	control	3.88643			GP0810	control	0.905025
co0068	control	3.62594			GP0814	control	0.945239
co0073	control	0.641982			GP0822	control	2.28291
co0078	control	4.36733			GP0825	control	1.59713
co0079	control	3.14324			GP0826	control	1.34779
co0083	control	3.15981			GP0827	control	1.60058
co0085	control	2.30087			GP0830	control	3.90224
co0086	control	3.45339			GP0832	control	3.8786
co0087	control	2.70008			GP0833	control	1.15989
co0088	control	1.34496			GP0834	control	1.38593
co0089	control	3.43791			GP0837	control	0.161834
co0091	control	1.36153			GP0839	control	1.38801
co0101	control	4.09103			GP0840	control	4.34293
co0107	control	1.17646			GP0841	control	2.97639
co0108	control	3.903			GP0845	control	1.85026
co0109	control	2.70779			GP0846	control	2.97357
co0112	control	4.09117			GP0847	control	3.43866
co0114	control	-0.0339011			GP0848	control	1.86662
co0118	control	2.31668			GP0851	control	0.920837
co0120	control	3.70515			GP0852	control	1.32131
co0122	control	1.40957			GP0853	control	1.32158
co0123	control	1.38801			GP0854	control	1.81213
co0128	control	3.18345			GP0855	control	1.36153
co0131	control	3.14361			GP0857	control	1.61431
co0135	control	1.13072			GP0858	control	3.18794
co0136	control	1.21249			GP0859	control	4.36733
co0137	control	3.15905			GP0862	control	4.36733
co0143	control	3.66705			GP0863	control	2.30731
co0144	control	1.78565			GP0864	control	2.34108
co0147	control	0.976537			GP0865	control	0.945239
co0156	control	3.62683			GP0866	control	2.51205
co0157	control	3.18794			GP0868	case	4.31941
co0158	control	2.25403			GP0870	control	2.49534
co0159	control	2.93618			GP0874	control	4.06408
co0160	control	3.55541			GP0875	control	2.31668
co0162	control	0.852866			GP0876	control	1.85026
co0167	control	2.07137			GP0878	control	0.947318
co0171	control	1.54701			GP0879	control	2.00406
co0175	control	5.40465			GP0880	control	1.85234
co0183	control	2.68339			GP0882	control	4.34293
co0189	control	2.21905			GP0884	control	2.31668
co0194	control	3.66705			GP0887	control	2.25927
co0195	control	3.78777			GP0890	control	4.04826
co0199	control	1.78154			GP0891	control	1.61431
co0201	control	3.49361			GP0892	control	3.8786
co0202	control	1.85026			GP0893	control	1.82586
co0206	control	4.96396			GP0894	control	1.6408
co0207	control	3.62339			GP0896	control	1.36153
co0212	control	1.50679			GP0897	control	3.21234
co0215	control	1.54701			GP0899	control	1.61431
co0216	control	1.33801			GP0900	case	4.55536
co0217	control	4.30272			GP0902	case	3.83838
co0225	control	3.41426			GP0904	control	2.748
co0228	control	2.88758			GP0906	control	3.83838
co0231	control	0.0402144			GP0907	control	2.748
co0239	control	3.07451			GP0908	control	4.34293
co0245	control	2.68339			GP0910	control	1.41165
co0266	control	1.10707			GP0911	control	1.38593
co0270	control	1.57141			GP0913	control	1.37144
co0271	control	3.13541			GP0915	control	1.41165
co0273	control	2.97357			GP0916	control	2.51205
co0274	control	1.82586			GP0917	control	3.18794
co0275	control	1.10977			GP0919	control	3.18345
co0276	control	3.8786			GP0924	control	2.25927
co0278	control	4.31941			GP0925	case	3.8786
co0280	control	3.18794			GP0927	control	3.66705
co0282	control	3.09519			GP0928	control	3.66705
co0284	control	1.36153			GP0929	control	2.71912
co0294	control	0.897319			WZ0001	control	1.13251
co0298	control	2.6736			WZ0005	control	1.86018
co0299	control	3.14248			WZ0006	control	1.14998
co0300	control	3.66705			WZ0013	control	0.735771
co0301	control	1.5162			WZ0015	control	2.25927
co0303	control	2.31668			WZ0016	control	4.53096
co0304	control	0.201292			WZ0018	control	1.38593
co0307	control	3.64129			WZ0021	case	1.82883
co0309	control	3.39845			WZ0023	case	4.06408
co0310	control	3.903			WZ0025	case	3.43791
co0311	control	2.95005			WZ0026	control	3.64779
co0313	control	3.36994			WZ0027	case	4.06408
co0316	control	1.13625			WZ0028	control	2.10513
co0322	control	3.86278			WZ0030	control	4.34293
co0324	control	3.83838			WZ0032	control	4.30272
co0326	control	1.14998			WZ0033	case	2.30731
co0327	control	4.56996			WZ0035	case	3.62683
co0328	control	3.22636			WZ0040	case	4.32712
co0329	control	3.85508			WZ0043	case	4.36733
co0331	control	2.9475			WZ0044	case	4.32712
co0332	control	0.907104			WZ0045	case	3.62339
co0340	control	2.47184			WZ0046	case	4.09103
co0341	control	3.90224			WZ0047	control	2.27235
co0343	control	4.09103			WZ0050	case	3.62683
co0347	control	3.8786			WZ0052	case	3.66705
co0351	control	1.54701			WZ0053	case	3.43791
co0357	control	0.945239			WZ0054	control	1.60058
co0360	control	4.96396			WZ0056	control	2.34108
co0361	control	2.5357			WZ0057	control	1.61431
co0362	control	2.68339			WZ0058	case	5.86899
co0364	control	3.14772			WZ0062	case	4.36733
co0365	control	2.44475			WZ0068	case	4.63458
co0366	control	2.93348			WZ0069	control	4.25839
co0367	control	2.77165			WZ0071	case	3.86278
co0368	control	1.10887			WZ0073	case	5.42905
co0372	control	4.34293			WZ0074	case	4.29861
co0373	control	1.87599			WZ0077	control	3.43791
co0381	control	1.37789			WZ0078	control	2.7236
co0382	control	2.28291			WZ0081	control	1.96957
co0384	control	1.85234			WZ0082	control	4.24966
co0388	control	2.16764			WZ0084	control	2.68339
co0389	control	4.25839			WZ0085	case	3.59974
co0390	control	1.38593			WZ0086	control	3.66705
co0392	control	4.34293			WZ0087	control	3.83427
co0394	control	3.43866			WZ0088	case	4.16949
co0396	control	0.50455			WZ0089	control	3.90224
co0398	control	3.62683			WZ0091	case	5.65744
co0400	control	2.0529			WZ0092	case	3.40037
co0402	control	1.36153			WZ0093	control	3.92664
co0404	control	3.13541			WZ0095	case	3.14772
co0405	control	4.63458			WZ0096	control	3.21234
co0411	control	0.406789			WZ0097	case	5.40465
co0414	control	2.69188			WZ0099	control	1.85234
co0417	control	4.08848			WZ0101	case	3.69069
co0418	control	2.42818			WZ0102	case	3.903
co0420	control	2.70703			WZ0105	case	4.36733
co0436	control	3.22636			WZ0110	control	0.920837
co0438	control	0.44069			WZ0112	control	4.01975
co0440	control	3.62683			WZ0115	case	4.46223
co0443	control	3.18345			WZ0117	case	3.903
co0444	control	4.7384			WZ0119	control	1.86018
co0445	control	3.46231			WZ0122	control	3.13541
co0452	control	2.03782			WZ0123	case	3.8786
co0455	control	3.62594			WZ0124	control	1.10707
co0456	control	1.82586			WZ0126	control	4.18876
co0457	control	1.14998			WZ0127	control	1.10707
co0461	control	1.81858			WZ0129	control	0.945239
co0462	control	4.38192			WZ0132	case	3.43791
co0466	control	3.45519			WZ0133	control	1.60058
co0468	control	1.38593			WZ0135	control	2.51205
co0469	control	4.14584			WZ0141	case	4.30272
co0470	control	1.6408			WZ0143	case	3.46155
co0472	control	2.07137			WZ0145	case	3.8177
co0473	control	3.22636			WZ0146	control	4.30272
co0474	control	3.36994			WZ0147	control	2.31668
co0475	control	3.22636			WZ0148	case	2.92386
co0477	control	2.27646			WZ0149	control	4.06663
co0485	control	1.29435			WZ0152	case	4.13138
co0488	control	1.54701			WZ0158	control	1.43606
co0493	control	1.18808			WZ0160	control	1.82628
co0496	control	1.2707			WZ0162	case	4.08848
co0497	control	2.71912			WZ0163	control	0.228386
co0501	control	2.49279			WZ0164	control	1.10977
co0505	control	1.99761			WZ0165	case	4.55536
co0506	control	2.03115			WZ0166	case	2.92386
co0509	control	0.897192			WZ0170	case	3.8786
co0510	control	4.08848			WZ0171	control	1.65318
co0511	control	3.62683			WZ0172	control	4.13138
co0513	control	1.14998			WZ0173	control	3.43866
co0514	control	3.18794			WZ0175	case	3.903
co0515	control	4.34293			WZ0177	control	3.43791
co0518	control	4.34293			WZ0179	control	3.37405
co0521	control	4.04826			WZ0182	control	0.830011
co0604	control	3.62414			WZ0183	case	3.14772
co0613	control	0.480904			WZ0184	case	2.74725
co0621	control	0.894769			WZ0185	control	1.57141
co0627	control	3.86278			WZ0186	control	1.37144
co0628	control	3.92664			WZ0187	case	2.95776
co0629	control	2.71836			WZ0189	control	4.08848
co0630	control	3.41426			WZ0193	control	0.20474
co0631	control	1.59789			WZ0194	control	3.86278
co0632	control	3.41426			WZ0196	control	4.13138
co0633	control	4.34293			WZ0197	case	4.34293
co0636	control	2.74725			WZ0198	case	1.85234
co0638	control	2.08583			WZ0199	control	4.13138
co0640	control	3.64779			WZ0202	control	1.32131
co0641	control	3.62414			WZ0203	control	3.47959
co0643	control	1.81005			WZ0204	case	3.90224
co0645	control	2.27646			WZ0205	case	3.66705
co0650	control	3.68151			WZ0206	control	2.70703
co0658	control	1.5741			WZ0207	control	3.13541
co0660	control	2.47184			WZ0208	control	3.62683
co0661	control	4.13138			WZ0210	control	3.42209
co0671	control	3.0145			WZ0212	case	4.32712
co0673	control	4.36733			WZ0213	control	3.33611
co0676	control	2.6905			WZ0214	control	2.70779
co0677	control	3.8786			WZ0215	control	4.08848
co0678	control	3.34708			WZ0216	control	1.79251
co0684	control	2.51205			WZ0218	control	4.34293
co0688	control	0.456502			WZ0220	control	1.66444
co0692	control	1.38593			WZ0225	case	3.39769
co0697	control	1.87675			WZ0226	control	2.49267
co0698	control	4.08848			WZ0229	control	1.54701
co0700	control	3.69069			WZ0230	control	3.69069
co0704	control	2.44475			WZ0231	case	3.8786
co0705	control	4.17025			WZ0232	case	3.65048
co0710	control	2.46839			WZ0233	case	5.65744
co0714	control	4.36733			WZ0240	case	3.8786
co0715	control	0.618336			WZ0241	case	2.2671
co0716	control	4.52564			WZ0244	control	4.53096
co0718	control	0.920837			WZ0245	case	3.11884
co0720	control	2.09311			WZ0246	control	4.35842
co0721	control	4.20778			WZ0248	case	3.903
co0724	control	4.04826			WZ0249	case	3.62683
co0725	control	1.85026			WZ0252	control	2.31668
co0726	control	0.871124			WZ0253	case	1.87675
co0731	control	2.06477			WZ0254	control	1.10707
co0732	control	1.54701			WZ0256	control	3.14361
co0733	control	1.65242			WZ0258	case	4.34293
co0734	control	2.2332			WZ0259	case	2.51205
co0737	control	2.19745			WZ0260	case	4.36733
co0739	control	3.903			WZ0261	case	3.86203
co0740	control	4.34293			WZ0263	control	4.09117
co0741	control	1.08267			WZ0264	case	4.08848
co0748	control	3.86278			WZ0267	control	3.15905
co0750	control	1.61431			WZ0269	control	3.14361
co0751	control	2.46839			WZ0273	case	1.38517
co0755	control	1.90039			WZ0274	control	2.60833
co0758	control	3.41426			WZ0276	control	2.31668
co0760	control	3.83838			WZ0279	case	4.13138
co0761	control	3.15905			WZ0281	control	1.1328
co0763	control	1.61431			WZ0282	control	1.82586
co0764	control	3.62414			WZ0284	case	1.81213
co0765	control	0.669075			WZ0285	control	2.03782
co0771	control	0.920837			WZ0286	control	1.81858
co0783	control	5.15275			WZ0289	case	5.85318
co0786	control	4.39863			WZ0291	case	2.99722
co0787	control	2.33861			WZ0292	case	3.8786
co0788	control	0.202049			WZ0295	case	2.34108
co0789	control	1.13355			WZ0299	control	1.80234
co0792	control	2.11751			WZ0300	case	3.39769
co0796	control	0.244955			WZ0301	control	1.38517
co0799	control	1.62154			WZ0302	control	0.876511
co0922	control	4.91425			WZ0304	case	3.903
co0923	control	2.28291			WZ0306	control	1.36153
co0924	control	3.59974			WZ0309	case	3.18794
co0925	control	3.21234			WZ0314	case	3.83838
co0927	control	2.28291			WZ0317	control	1.36153
co0929	control	0.897192			WZ0319	control	1.32131
co0932	control	4.13138			WZ0320	case	4.13138
co0934	control	1.57396			WZ0321	control	3.66705
co0935	control	4.29861			WZ0328	control	2.01389
co0936	control	3.85253			WZ0329	case	3.46231
co0937	control	2.30731			WZ0330	case	2.34108
co0938	control	2.69472			WZ0331	case	4.13138
co0941	control	1.58777			WZ0332	case	4.36733
co0942	control	1.78565			WZ0336	case	3.903
co0943	control	2.10513			WZ0338	case	4.30272
co0947	control	4.14584			WZ0339	control	1.17646
co0949	control	3.22636			WZ0344	control	3.05933
co0950	control	4.08848			WZ0345	control	3.66705
co0955	control	4.34293			WZ0347	control	3.62594
co0956	control	3.65034			WZ0348	case	1.37144
co0957	control	1.85026			WZ0350	control	3.65034
co0958	control	2.06477			WZ0352	case	1.34571
co0959	control	2.00406			WZ0353	case	3.43866
co0960	control	3.8786			WZ0356	control	1.85234
co0964	control	4.34293			WZ0362	control	2.67815
co0967	control	4.34293			WZ0363	case	5.40465
co0968	control	3.43791			WZ0365	control	1.55692
co0969	control	4.31941			WZ0366	case	4.06408
co0971	control	2.51205			WZ0367	control	3.64779
co0972	control	2.30656			WZ0368	control	4.09117
co0973	control	2.28291			WZ0370	case	3.88643
co0975	control	1.58777			WZ0371	case	4.31941
co0976	control	3.43866			WZ0372	case	4.08848
co0980	control	1.59713			WZ0374	control	1.13341
co0982	control	3.46231			WZ0375	control	0.70929
co0983	control	3.46231			WZ0376	control	2.68339
co0985	control	4.08848			WZ0378	case	1.13072
co0986	control	0.641982			WZ0379	control	0.836297
co0989	control	0.921594			WZ0382	control	2.69753
co0995	control	3.18794			WZ0384	control	0.228386
co0998	control	5.86899			WZ0387	control	4.25839
co0999	control	2.51205			WZ0389	case	3.86278
co1002	control	3.41184			WZ0390	control	1.14998
co1005	control	1.50679			WZ0391	control	2.70703
co1011	control	3.84273			WZ0393	case	3.8786
co1014	control	1.79251			WZ0396	control	3.62683
co1015	control	1.78154			WZ0397	control	1.32131
co1017	control	1.08267			WZ0399	control	1.87675
co1020	control	1.6408			WZ0401	control	5.86899
co1021	control	1.10977			WZ0402	control	3.83427
co1023	control	1.50268			WZ0403	control	1.85234
co1030	control	4.39863			WZ0405	control	3.65048
co1031	control	4.02386			WZ0406	case	5.59013
co1035	control	1.33801			WZ0407	case	2.99797
co1044	control	0.836297			WZ0408	case	5.86899
co1054	control	1.18808			WZ0409	case	3.46231
co1055	control	3.62339			WZ0411	case	3.97954
co1056	control	2.7236			WZ0412	case	3.58393
co1061	control	0.64543			WZ0414	control	2.31668
co1062	control	0.154129			WZ0415	control	1.17362
co1065	control	2.50995			WZ0416	control	1.82586
co1067	control	2.97357			WZ0420	control	0.92125
co1073	control	1.10707			WZ0424	control	1.78565
co1075	control	3.22636			WZ0425	control	1.38517
co1076	control	0.944483			WZ0427	case	0.480904
co1079	control	1.38593			WZ0429	case	4.36733
co1080	control	1.32131			WZ0430	control	1.27699
co1081	control	1.36153			WZ0432	case	3.83838
co1082	control	0.920837			WZ0434	control	1.79993
co1083	control	4.36733			WZ0435	control	1.30063
co1084	control	2.11751			WZ0436	control	1.78592
co1085	control	1.38593			WZ0437	control	1.82586
co1087	control	3.18794			WZ0439	control	1.38559
co1090	control	3.65034			WZ0441	case	4.06663
co1091	control	4.63458			WZ0442	control	3.69069
co1102	control	3.8786			WZ0443	control	2.97639
co1103	control	3.15905			WZ0444	control	1.85026
co1107	control	0.920837			WZ0445	case	1.56682
co1108	control	4.63458			WZ0447	control	1.6408
co1111	control	3.92664			WZ0448	control	1.14998
co1112	control	3.43791			WZ0451	case	3.38819
co1113	control	3.70515			WZ0452	control	3.18614
co1116	control	0.920837			WZ0457	control	1.85234
co1118	control	2.2332			WZ0458	control	1.57349
co1124	control	4.50034			WZ0459	control	3.66705
co1178	control	4.30272			WZ0462	control	1.32131
co1179	control	2.7236			WZ0466	case	4.30272
co1180	control	3.62683			WZ0467	control	3.18614
co1181	control	1.85026			WZ0469	control	1.41949
co1185	control	3.1625			WZ0470	control	1.38593
co1202	control	3.46231			WZ0472	control	3.69069
co1204	control	4.11467			WZ0473	case	2.7236
co1206	control	3.8786			WZ0476	control	1.41165
co1207	control	2.90729			WZ0477	case	3.90224
co1210	control	1.62154			WZ0479	case	2.93618
co1211	control	4.13138			WZ0481	control	3.1034
co1212	control	3.14772			WZ0482	control	4.13138
co1215	control	4.30272			WZ0484	control	4.36733
co1216	control	3.43791			WZ0489	case	4.06408
co1218	control	2.28367			WZ0495	control	3.37162
co1220	control	4.36733			WZ0497	control	1.36153
co1311	control	3.53011			WZ0498	case	2.97357
co1312	control	3.87872			WZ0500	case	2.25927
co1315	control	2.88364			WZ0501	case	3.22636
co1317	control	3.18794			WZ0502	control	1.57141
co1319	control	2.90908			WZ0504	case	3.83427
co1323	control	1.85026			WZ0505	case	4.13138
co1326	control	2.99722			WZ0508	case	3.42209
co1328	control	5.40465			WZ0509	case	3.66705
co1330	control	1.85026			WZ0510	control	3.90224
co1333	control	4.13138			WZ0512	control	0.156966
co1335	control	1.38801			WZ0513	control	1.82586
co1336	control	2.28291			WZ0516	control	3.66705
co1338	control	1.85026			WZ0517	control	2.34108
co1339	control	0.430434			WZ0519	control	1.38517
co1340	control	2.00406			WZ0520	control	1.74132
co1343	control	2.28367			WZ0521	control	1.85026
co1344	control	3.07451			WZ0522	case	3.69069
co1348	control	3.11189			WZ0523	case	3.43791
co1349	control	4.06408			WZ0524	case	3.41184
co1350	control	4.61018			WZ0525	case	3.55452
co1353	control	2.7236			WZ0528	case	4.53096
co1354	control	1.54701			WZ0530	control	1.81213
co1355	control	4.94032			WZ0532	control	3.8786
co1357	control	2.98877			WZ0534	control	3.62414
co1359	control	0.856978			WZ0535	control	4.0223
co1360	control	3.85253			WZ0537	control	1.38517
co1361	control	0.685644			WZ0540	case	3.38819
co1365	control	3.41426			WZ0541	control	2.73144
co1369	control	3.62339			WZ0544	case	4.13138
co1378	control	2.74725			WZ0545	control	1.33546
co1386	control	1.41165			WZ0546	case	2.78567
co1387	control	4.30272			WZ0547	control	1.80956
co1391	control	1.46247			WZ0548	control	1.32711
co1395	control	2.47184			WZ0551	control	1.32711
co1396	control	1.57349			WZ0552	control	1.17362
co1397	control	1.32131			WZ0553	control	3.14361
co1404	control	0.430434			WZ0554	control	0.944483
co1408	control	1.90039			WZ0555	control	1.15644
co1411	control	3.903			WZ0557	control	0.871124
co1413	control	3.38819			WZ0558	control	1.54956
co1414	control	0.430434			WZ0563	control	3.903
co1418	control	2.90908			WZ0564	case	3.43866
co1423	control	2.31668			WZ0572	control	0.920837
co1426	control	4.36733			WZ0574	case	4.04056
co1428	control	1.14998			WZ0575	case	4.59437
co1435	control	1.41165			WZ0578	control	2.93618
co1438	control	4.34293			WZ0579	control	1.54956
co1442	control	2.93336			WZ0581	case	3.8786
co1444	control	3.47959			WZ0583	case	3.92664
co1450	control	3.903			WZ0589	case	4.36733
co1455	control	4.34293			WZ0591	control	3.03098
co1456	control	3.46231			WZ0594	control	3.8786
co1457	control	1.14998			WZ0597	control	2.47652
co1458	control	4.53096			WZ0602	case	4.36733
co1460	control	3.43791			WZ0605	case	3.8786
co1463	control	3.46231			WZ0606	control	1.38593
co1465	control	1.95973			WZ0608	control	1.88156
co1466	control	1.82586			WZ0609	control	0.70929
co1476	control	1.57604			WZ0613	case	3.903
co1478	control	4.08848			WZ0615	control	1.44087
co1479	control	0.456502			WZ0616	control	1.91952
co1480	control	1.27699			WZ0617	control	2.10513
co1485	control	3.21234			WZ0618	case	4.24442
co1488	control	0.897192			WZ0621	case	3.18794
co1489	control	2.28291			WZ0623	case	3.43791
co1493	control	3.90224			WZ0624	case	4.09117
co1496	control	3.18794			WZ0625	case	5.65744
co1497	control	2.70292			WZ0626	case	4.09117
co1498	control	2.07137			WZ0628	control	3.79406
co1500	control	4.34293			WZ0629	case	3.39845
co1504	control	3.90224			WZ0631	control	5.6719
co1509	control	4.09027			WZ0632	case	4.34293
co1511	control	4.13138			WZ0633	control	1.74132
co1512	control	3.903			WZ0634	control	3.8786
co1515	control	0.930749			WZ0635	control	3.15905
co1517	control	3.37162			WZ0636	control	3.8786
co1519	control	3.85253			WZ0637	control	2.27646
co1522	control	0.641982			WZ0638	control	1.57349
co1524	control	3.15905			WZ0640	case	3.90224
co1525	control	3.79406			WZ0641	control	3.0389
co1526	control	3.903			WZ0645	case	3.66705
co1527	control	2.748			WZ0653	control	5.82466
co1529	control	0.735771			WZ0654	control	1.14998
co1531	control	2.93336			WZ0659	control	2.74725
co1533	control	0.618336			WZ0661	case	3.66705
co1536	control	3.42209			WZ0662	case	3.903
co1542	control	3.15905			WZ0665	control	1.60058
co1544	control	3.26109			WZ0668	control	5.37858
co1546	control	3.8786			WZ0669	control	0.856978
co1550	control	3.11884			WZ0670	control	1.5741
co1555	control	1.36153			WZ0672	control	1.40957
co1560	control	0.480148			WZ0673	control	3.85792
co1562	control	2.07137			WZ0674	control	2.33096
co1564	control	0.894769			WZ0675	control	2.7236
					WZ0678	control	3.81231
					WZ0679	control	2.90908
					WZ0682	control	2.27646
					WZ0683	case	4.32712
					WZ0689	case	4.34293
					WZ0692	control	1.43606
					WZ0698	control	1.6408
					WZ0699	case	4.34293
					WZ0700	control	1.78565
					WZ0701	control	0.945239
					WZ0703	case	4.25839
					WZ0706	case	4.34293
					WZ0708	control	3.92664
					WZ0713	case	5.82877
					WZ0715	case	5.61723
					WZ0716	case	0.970964
					WZ0717	control	1.58856
					WZ0720	control	1.81213
					WZ0721	case	3.78777
					WZ0723	case	4.06663
					WZ0724	case	4.09117
					WZ0727	control	1.85026
					WZ0731	case	3.903
					WZ0732	control	0.921594
					WZ0735	control	3.18794
					WZ0737	case	4.34293
					WZ0743	case	3.03129
					WZ0744	control	1.36153
					WZ0753	case	4.13138
					WZ0754	control	1.38593
					WZ0755	case	4.30272
					WZ0756	case	2.69472
					WZ0759	case	2.748
					WZ0760	case	2.74276
					WZ0764	case	3.8786
					WZ0768	control	3.43866
					WZ0769	case	2.93618
					WZ0773	control	5.86899
					WZ0774	control	1.74132
					WZ0776	control	3.62107
					WZ0777	control	2.25684
					WZ0779	control	1.61431
					WZ0780	control	2.90908
					WZ0782	case	4.36733
					WZ0783	case	0.945239
					WZ0784	control	0.456502
					WZ0790	case	2.31668
					WZ0792	control	3.21234
					WZ0793	control	3.8786
					WZ0796	control	2.49549
					WZ0797	control	1.34571
					WZ0798	case	3.18794
					WZ0799	case	4.13138
					WZ0802	control	0.920837
					WZ0805	case	4.36733
					WZ0806	case	4.34293
					WZ0807	case	4.06408
					WZ0808	control	3.85253
					WZ0809	case	3.90224
					WZ0810	case	4.34293
					WZ0815	case	3.83427
					WZ0816	control	4.34293
					WZ0818	case	2.04037
					WZ0824	control	3.42209
					WZ0825	case	3.90224
					WZ0826	case	5.36033
					WZ0828	case	4.31941
					WZ0830	control	2.58393
					WZ0831	control	3.46155
					WZ0832	control	2.7236
					WZ0833	control	4.13138
					WZ0835	control	1.83577
					WZ0838	case	1.54701
					WZ0841	case	5.59013
					WZ0842	case	4.06408
					WZ0844	case	4.36733
					WZ0850	control	0.39022
					WZ0851	control	3.3117
					WZ0852	control	3.11884
					WZ0855	control	3.42209
					WZ0856	control	-0.0244019
					WZ0857	control	2.52911
					WZ0858	control	4.30272
					WZ0859	control	3.18614
					WZ0862	control	2.748
					WZ0865	case	4.30272
					WZ0866	case	1.66444
					WZ0869	case	0.666384
					WZ0870	case	3.43791
					WZ0873	control	3.47167
					WZ0874	control	3.02162
					WZ0875	control	1.38801
					WZ0876	case	3.90224
					WZ0877	control	0.856978
					WZ0880	control	1.85234
					WZ0881	control	3.8786
					WZ0882	control	1.36153
					WZ0883	case	4.06408
					WZ0885	case	2.27646
					WZ0886	case	4.94815
					WZ0887	control	1.54956
					WZ0888	control	0.64543
					WZ0889	case	2.748
					WZ0890	case	4.09103
					WZ0891	control	2.7236
					WZ0894	case	4.09103
					WZ0896	case	4.34293
					WZ0900	control	2.49549
					WZ0903	case	4.09103
					WZ0904	case	3.18794
					WZ0905	control	2.97639
					WZ0906	case	3.903
					WZ0910	case	3.60229
					WZ0912	case	3.46231
					WZ0914	control	1.3172
					WZ0915	control	0.416288
					WZ0917	control	3.46231
					WZ0919	case	4.90202
					WZ0921	control	3.903
					WZ0922	control	0.456502
					WZ0923	control	0.907104
					WZ0925	case	3.62683
					WZ0926	case	3.41426
					WZ0929	control	3.8786

## Sheet: Figure S3b
Source data for Figure S3b
	CRS percentile	Case No.	percentage
NPC cases	0-20%	9	1.93548
NPC cases	20-40%	24	5.16129
NPC cases	40-60%	54	11.6129
NPC cases	60-80%	125	26.8817
NPC cases	80-100%	253	54.4086

## Sheet: Figure S5
Source data for Figure S5a
		Sub		General
Age	< 28	21	0.0179795	38	0.020585
	28-59	902	0.77226	1447	0.783857
	> 59	245	0.20976	361	0.195558
Sex	men	908	0.777397	1365	0.739437
	women	260	0.222603	481	0.260563
Education	Illiterate or primary school	409	0.350171	646	0.349946
	middle school	486	0.416096	750	0.406284
	high school	222	0.190068	355	0.192308
	college or higher	51	0.0436644	95	0.0514626
Smoking	never	478	0.409247	857	0.464247
	former	66	0.0565068	120	0.0650054
	current	624	0.534247	869	0.470748
Salted fish	yearly or less	870	0.744863	1364	0.738895
	monthly	235	0.201199	380	0.20585
	weekly or more	63	0.0539384	102	0.0552546
Family history	No	1134	0.97089	1791	0.970206
	Yes	34	0.0291096	55	0.0297941

## Sheet: Table S8
Source data for Table S8
sample	Week0		Week2		Week4	All three tests
Health_1	+				+	+
Health_2	+				+	+
Health_3	+		+		+	+
Health_4			+		+	+
Health_5	+		+		+	+
Health_6			+			+
Health_7	+		+		+	+
Health_8	+				+	+
Health_9			+		+	+
Health_10
Health_11			+		+	+
Health_12	+		+			+
Health_13	+		+		+	+
Health_14	+		+		+	+
Health_15	+		+			+
Health_16	+					+
Health_17					+	+
Health_18	+		+		+	+
Health_19	+				+	+
total	13		12		14	18
Successful detection of all three EBV variants (162215, 162476, 163364) is indicated by +
